# Supplementary material for: Cerebrospinal Fluid‐Derived Extracellular Vesicles: A Proteomic and Transcriptomic Comparative Analysis of Enrichment Protocols
Source: J Extracell Biol. 2025 Aug 11;4(8):e70076. doi: 10.1002/jex2.70076 (PMC12339045; doi:10.1002/jex2.70076)
Supplement: Supplementary file 5 — Supporting Table 3 80% and 100 % core proteomes [file JEX2-4-e70076-s008.xlsx]

## Sheet: Sheet1
Uniprot accession number	Protein name	Gene name	Core proteome 80%	Core proteome 100%	ExoCarta
O00159	Unconventional myosin-Ic	MYO1C	x	x	0
O43657	Tetraspanin-6	TSPAN6	x	x	0
O60266	Adenylate cyclase type 3	ADCY3	x	x	0
O60928	Inward rectifier potassium channel 13	KCNJ13	x	x	0
P06127	T-cell surface glycoprotein CD5	CD5	x	x	0
P06756	Integrin alpha-V	ITGAV	x	x	0
P08575	Receptor-type tyrosine-protein phosphatase C	PTPRC	x	x	0
P08754	Guanine nucleotide-binding protein G(i) subunit alpha-3	GNAI3	x	x	0
P10301	Ras-related protein R-Ras	RRAS	x	x	0
P11169	Solute carrier family 2, facilitated glucose transporter member 3	SLC2A3	x	x	0
P11171	Protein 4.1	EPB41	x	x	0
P13612	Integrin alpha-4	ITGA4	x	x	0
P16150	Leukosialin	SPN	x	x	0
P16452	Protein 4.2	EPB42	x	x	0
P19086	Guanine nucleotide-binding protein G(z) subunit alpha	GNAZ	x	x	0
P20702	Integrin alpha-X	ITGAX	x	x	0
P21266	Glutathione S-transferase Mu 3	GSTM3	x	x	0
P28072	Proteasome subunit beta type-6	PSMB6	x	x	0
P29992	Guanine nucleotide-binding protein subunit alpha-11	GNA11	x	x	0
P30273	High affinity immunoglobulin epsilon receptor subunit gamma	FCER1G	x	x	0
P41440	Reduced folate transporter	SLC19A1	x	x	0
P47755	F-actin-capping protein subunit alpha-2	CAPZA2	x	x	0
P61020	Ras-related protein Rab-5B	RAB5B	x	x	x
P61225	Ras-related protein Rap-2b	RAP2B	x	x	0
P61764	Syntaxin-binding protein 1	STXBP1	x	x	0
P62070	Ras-related protein R-Ras2	RRAS2	x	x	0
P62879	Guanine nucleotide-binding protein G(I)/G(S)/G(T) subunit beta-2	GNB2	x	x	x
P63096	Guanine nucleotide-binding protein G(i) subunit alpha-1	GNAI1	x	x	0
P84095	Rho-related GTP-binding protein RhoG	RHOG	x	x	0
Q01650	Large neutral amino acids transporter small subunit 1	SLC7A5	x	x	0
Q08357	Sodium-dependent phosphate transporter 2	SLC20A2	x	x	0
Q14254	Flotillin-2	FLOT2	x	x	0
Q15722	Leukotriene B4 receptor 1	LTB4R	x	x	0
Q15758	Neutral amino acid transporter B(0)	SLC1A5	x	x	0
Q16625	Occludin	OCLN	x	x	0
Q6UWD8	Transmembrane protein C16orf54	C16orf54	x	x	0
Q7L576	Cytoplasmic FMR1-interacting protein 1	CYFIP1	x	x	0
Q8IY31	Intraflagellar transport protein 20 homolog	IFT20	x	x	0
Q96LB3	Intraflagellar transport protein 74 homolog	IFT74	x	x	0
Q99816	Tumor susceptibility gene 101 protein	TSG101	x	x	x
Q9BW83	Intraflagellar transport protein 27 homolog	IFT27	x	x	0
Q9H223	EH domain-containing protein 4	EHD4	x	x	x
Q9H444	Charged multivesicular body protein 4b	CHMP4B	x	x	0
Q9H9H4	Vacuolar protein sorting-associated protein 37B	VPS37B	x	x	0
Q9NPH2	Inositol-3-phosphate synthase 1	ISYNA1	x	x	0
Q9NZM1	Myoferlin	MYOF	x	x	0
Q9UBV8	Peflin	PEF1	x	x	0
Q9UHG0	Doublecortin domain-containing protein 2	DCDC2	x	x	0
Q9UK41	Vacuolar protein sorting-associated protein 28 homolog	VPS28	x	x	0
B0I1T2	Unconventional myosin-Ig	MYO1G	x	0	0
O00161	Synaptosomal-associated protein 23	SNAP23	x	0	0
O14818	Proteasome subunit alpha type-7	PSMA7	x	0	0
O15498	Synaptobrevin homolog YKT6	YKT6	x	0	0
O75695	Protein XRP2	RP2	x	0	0
P00966	Argininosuccinate synthase	ASS1	x	0	0
P09326	CD48 antigen	CD48	x	0	0
P12314	High affinity immunoglobulin gamma Fc receptor I	FCGR1A	x	0	0
P13498	Cytochrome b-245 light chain	CYBA	x	0	0
P15880	40S ribosomal protein S2	RPS2	x	0	0
P21926	CD9 antigen	CD9	x	0	x
P36405	ADP-ribosylation factor-like protein 3	ARL3	x	0	0
P48643	T-complex protein 1 subunit epsilon	CCT5	x	0	x
P50991	T-complex protein 1 subunit delta	CCT4	x	0	0
P54709	Sodium/potassium-transporting ATPase subunit beta-3	ATP1B3	x	0	0
P61106	Ras-related protein Rab-14	RAB14	x	0	x
P62826	GTP-binding nuclear protein Ran	RAN	x	0	x
P63000	Ras-related C3 botulinum toxin substrate 1	RAC1	x	0	x
Q13099	Intraflagellar transport protein 88 homolog	IFT88	x	0	0
Q15833	Syntaxin-binding protein 2	STXBP2	x	0	0
Q1MSJ5	Centrosome and spindle pole-associated protein 1	CSPP1	x	0	0
Q3SXY8	ADP-ribosylation factor-like protein 13B	ARL13B	x	0	0
Q7LBR1	Charged multivesicular body protein 1b	CHMP1B	x	0	0
Q8TDR0	TRAF3-interacting protein 1	TRAF3IP1	x	0	0
Q8WWI5	Choline transporter-like protein 1	SLC44A1	x	0	0
Q96D96	Voltage-gated hydrogen channel 1	HVCN1	x	0	0
Q99828	Calcium and integrin-binding protein 1	CIB1	x	0	0
Q9BY43	Charged multivesicular body protein 4a	CHMP4A	x	0	0
Q9BZQ8	Protein Niban 1	NIBAN1	x	0	0
Q9NQ84	G-protein coupled receptor family C group 5 member C	GPRC5C	x	0	0
Q9NRV9	Heme-binding protein 1	HEBP1	x	0	0
Q9NRY6	Phospholipid scramblase 3	PLSCR3	x	0	0
Q9NSD5	Sodium- and chloride-dependent GABA transporter 2	SLC6A13	x	0	0
Q9NUP9	Protein lin-7 homolog C	LIN7C	x	0	0
Q9NWB7	Intraflagellar transport protein 57 homolog	IFT57	x	0	0
Q9P2L0	WD repeat-containing protein 35	WDR35	x	0	0
Q9UBI6	Guanine nucleotide-binding protein G(I)/G(S)/G(O) subunit gamma-12	GNG12	x	0	0
Q9UKG4	Solute carrier family 13 member 4	SLC13A4	x	0	0
